# Supplementary material for: Investigating the Potential Use of Chemical Biopsy Devices to Characterize Brain Tumor Lipidomes
Source: Int J Mol Sci. 2022 Mar 24;23(7):3518. doi: 10.3390/ijms23073518 (PMC8998862; doi:10.3390/ijms23073518)
Supplement: Supplementary file 1 [file ijms-23-03518-s001.zip]

Archive with 1 entries (1 files):
- ijms-1635783-supplementary.pdf
